# Supplementary material for: A spatial database of CO2 emissions, urban form fragmentation and city-scale effect related impact factors for the low carbon urban system in Jinjiang city, China
Source: Data Brief. 2020 Feb 11;29:105274. doi: 10.1016/j.dib.2020.105274 (PMC7042417; doi:10.1016/j.dib.2020.105274)
Supplement: Multimedia component 1 [file mmc1.zip]

Archive with 40 entries (36 files):
- 数据包/
- 数据包/30m.png
- 数据包/500m.png
- 数据包/DataDescription.txt
- 数据包/dataset/
- 数据包/dataset/CO30.tif
- 数据包/dataset/CO500.tif
- 数据包/dataset/COI30.tif
- 数据包/dataset/COI500.tif
- 数据包/dataset/COR30.tif
- 数据包/dataset/COR500.tif
- 数据包/dataset/COT30.tif
- 数据包/dataset/COT500.tif
- 数据包/dataset/DataDescription.txt
- 数据包/dataset/division30.tif
- 数据包/dataset/division500.tif
- 数据包/dataset/fcmix30.tif
- 数据包/dataset/fcmix500.tif
- 数据包/dataset/LCU30.txt
- 数据包/dataset/LCU500.txt
- 数据包/dataset/mesh30.tif
- 数据包/dataset/mesh500.tif
- 数据包/dataset/np30.tif
- 数据包/dataset/np500.tif
- 数据包/dataset/pd30.tif
- 数据包/dataset/pd500.tif
- 数据包/dataset/POID30.tif
- 数据包/dataset/POID500.tif
- 数据包/dataset/PUA30.tif
- 数据包/dataset/PUA500.tif
- 数据包/paper/
- 数据包/paper/Dai_et_al-SA2018-2018.pdf
- 数据包/paper/Zuo_et_al-JCLP-2019.pdf
- 数据包/presentation/
- 数据包/presentation/CEMU.bib
- 数据包/presentation/chinese-gb7714-1987-numeric.csl
- 数据包/presentation/DIBdata.html
- 数据包/presentation/DIBdata.nb.html
- 数据包/presentation/DIBdata.Rmd
- 数据包/README.md
