# Supplementary material for: A spatial database of CO2 emissions, urban form fragmentation and city-scale effect related impact factors for the low carbon urban system in Jinjiang city, China
Source: Data Brief. 2020 Feb 11;29:105274. doi: 10.1016/j.dib.2020.105274 (PMC7042417; doi:10.1016/j.dib.2020.105274)
Supplement: Multimedia component 1 [file mmc1.zip › 数据包/DataDescription.txt]

Data Description
CO30.tif:         Carbon Dioxide emissions gridded map at 30 m
CO500.tif:        Carbon Dioxide emissions gridded map at 500 m
COI30.tif:        Industrial Carbon Dioxide emissions gridded map at 30 m
COI500.tif:       Industrial Carbon Dioxide emissions gridded map at 500 m
COR30.tif:        Residential Carbon Dioxide emissions gridded map at 30 m
COR500.tif:       Residential Carbon Dioxide emissions gridded map at 500 m
COT30.tif:        Transport Carbon Dioxide emissions gridded map at 30 m
COT500.tif:       Transport Carbon Dioxide emissions gridded map at 500 m
division30.tif:   DIVISION at 30 m
division500.tif:  DIVISION at 500 m
mesh30.tif:       MESH at 30 m
mesh500.tif:      MESH at 500 m
np30.tif:         NP at 30 m
np500.tif:        NP at 500 m
pd30.tif:         PD at 30 m
pd500.tif:        PD at 500 m
PUA30.tif:        Proportion of urban area (PUA) at 30 m
PUA500.tif:       Proportion of urban area (PUA) at 500 m
POID30.tif:       Point of interest density (POID) at 30 m
POID500.tif:      Point of interest density (POID) at 500 m
fcmix30.tif:      The mixing degree of urban functional district (UFD) at 30 m
fcmix500.tif:     The mixing degree of urban functional district (UFD) at 500 m
LCU30.txt:        The Lacunarity indices at 30 m
LCU500.txt:       The Lacunarity indices at 500 m
