# Supplementary material for: A spatial database of CO2 emissions, urban form fragmentation and city-scale effect related impact factors for the low carbon urban system in Jinjiang city, China
Source: Data Brief. 2020 Feb 11;29:105274. doi: 10.1016/j.dib.2020.105274 (PMC7042417; doi:10.1016/j.dib.2020.105274)
Supplement: Multimedia component 1 [file mmc1.zip › 数据包/dataset/LCU30.txt]

          At Box Size    1                      :  4.077
          At Box Size    2                      :  3.219
          At Box Size    3                      :  2.860
          At Box Size    4                      :  2.658
          At Box Size    5                      :  2.526
          At Box Size    6                      :  2.433
          At Box Size    7                      :  2.363
          At Box Size    8                      :  2.308
          At Box Size    9                      :  2.263
          At Box Size   10                      :  2.226
          At Box Size   11                      :  2.195
          At Box Size   12                      :  2.168
          At Box Size   13                      :  2.144
          At Box Size   14                      :  2.123
          At Box Size   15                      :  2.104
          At Box Size   16                      :  2.087
          At Box Size   17                      :  2.071
          At Box Size   18                      :  2.057
          At Box Size   19                      :  2.043
          At Box Size   20                      :  2.031
          At Box Size   21                      :  2.019
          At Box Size   22                      :  2.008
          At Box Size   23                      :  1.997
          At Box Size   24                      :  1.987
          At Box Size   25                      :  1.977
          At Box Size   26                      :  1.968
          At Box Size   27                      :  1.959
          At Box Size   28                      :  1.950
          At Box Size   29                      :  1.942
          At Box Size   30                      :  1.934
          At Box Size   31                      :  1.926
          At Box Size   32                      :  1.919
          At Box Size   33                      :  1.912
          At Box Size   34                      :  1.904
          At Box Size   35                      :  1.897
          At Box Size   36                      :  1.891
          At Box Size   37                      :  1.884
          At Box Size   38                      :  1.877
          At Box Size   39                      :  1.871
          At Box Size   40                      :  1.865
          At Box Size   41                      :  1.858
          At Box Size   42                      :  1.852
          At Box Size   43                      :  1.846
          At Box Size   44                      :  1.840
          At Box Size   45                      :  1.834
          At Box Size   46                      :  1.829
          At Box Size   47                      :  1.823
          At Box Size   48                      :  1.818
          At Box Size   49                      :  1.812
          At Box Size   50                      :  1.807
          At Box Size   51                      :  1.801
          At Box Size   52                      :  1.796
          At Box Size   53                      :  1.791
          At Box Size   54                      :  1.786
          At Box Size   55                      :  1.781
          At Box Size   56                      :  1.776
          At Box Size   57                      :  1.771
          At Box Size   58                      :  1.766
          At Box Size   59                      :  1.761
          At Box Size   60                      :  1.756
          At Box Size   61                      :  1.751
          At Box Size   62                      :  1.747
          At Box Size   63                      :  1.742
          At Box Size   64                      :  1.738
          At Box Size   65                      :  1.733
          At Box Size   66                      :  1.728
          At Box Size   67                      :  1.724
          At Box Size   68                      :  1.720
          At Box Size   69                      :  1.715
          At Box Size   70                      :  1.711
          At Box Size   71                      :  1.706
          At Box Size   72                      :  1.702
          At Box Size   73                      :  1.698
          At Box Size   74                      :  1.694
          At Box Size   75                      :  1.690
          At Box Size   76                      :  1.685
          At Box Size   77                      :  1.681
          At Box Size   78                      :  1.677
          At Box Size   79                      :  1.673
          At Box Size   80                      :  1.669
          At Box Size   81                      :  1.665
          At Box Size   82                      :  1.661
          At Box Size   83                      :  1.657
          At Box Size   84                      :  1.653
          At Box Size   85                      :  1.649
          At Box Size   86                      :  1.645
          At Box Size   87                      :  1.642
          At Box Size   88                      :  1.638
          At Box Size   89                      :  1.634
          At Box Size   90                      :  1.630
          At Box Size   91                      :  1.627
          At Box Size   92                      :  1.623
          At Box Size   93                      :  1.619
          At Box Size   94                      :  1.616
          At Box Size   95                      :  1.612
          At Box Size   96                      :  1.608
          At Box Size   97                      :  1.605
          At Box Size   98                      :  1.601
          At Box Size   99                      :  1.598
          At Box Size  100                      :  1.594
          At Box Size  101                      :  1.591
          At Box Size  102                      :  1.588
          At Box Size  103                      :  1.584
          At Box Size  104                      :  1.581
          At Box Size  105                      :  1.577
          At Box Size  106                      :  1.574
          At Box Size  107                      :  1.571
          At Box Size  108                      :  1.568
          At Box Size  109                      :  1.564
          At Box Size  110                      :  1.561
          At Box Size  111                      :  1.558
          At Box Size  112                      :  1.555
          At Box Size  113                      :  1.552
          At Box Size  114                      :  1.549
          At Box Size  115                      :  1.546
          At Box Size  116                      :  1.543
          At Box Size  117                      :  1.539
          At Box Size  118                      :  1.536
          At Box Size  119                      :  1.533
          At Box Size  120                      :  1.530
          At Box Size  121                      :  1.527
          At Box Size  122                      :  1.525
          At Box Size  123                      :  1.522
          At Box Size  124                      :  1.519
          At Box Size  125                      :  1.516
          At Box Size  126                      :  1.513
          At Box Size  127                      :  1.510
          At Box Size  128                      :  1.507
          At Box Size  129                      :  1.504
          At Box Size  130                      :  1.502
          At Box Size  131                      :  1.499
          At Box Size  132                      :  1.496
          At Box Size  133                      :  1.493
          At Box Size  134                      :  1.490
          At Box Size  135                      :  1.488
          At Box Size  136                      :  1.485
          At Box Size  137                      :  1.482
          At Box Size  138                      :  1.479
          At Box Size  139                      :  1.477
          At Box Size  140                      :  1.474
          At Box Size  141                      :  1.471
          At Box Size  142                      :  1.469
          At Box Size  143                      :  1.466
          At Box Size  144                      :  1.464
          At Box Size  145                      :  1.461
          At Box Size  146                      :  1.458
          At Box Size  147                      :  1.456
          At Box Size  148                      :  1.453
          At Box Size  149                      :  1.451
          At Box Size  150                      :  1.448
          At Box Size  151                      :  1.446
          At Box Size  152                      :  1.443
          At Box Size  153                      :  1.441
          At Box Size  154                      :  1.438
          At Box Size  155                      :  1.436
          At Box Size  156                      :  1.433
          At Box Size  157                      :  1.431
          At Box Size  158                      :  1.429
          At Box Size  159                      :  1.426
          At Box Size  160                      :  1.424
          At Box Size  161                      :  1.421
          At Box Size  162                      :  1.419
          At Box Size  163                      :  1.417
          At Box Size  164                      :  1.414
          At Box Size  165                      :  1.412
          At Box Size  166                      :  1.410
          At Box Size  167                      :  1.407
          At Box Size  168                      :  1.405
          At Box Size  169                      :  1.403
          At Box Size  170                      :  1.401
          At Box Size  171                      :  1.398
          At Box Size  172                      :  1.396
          At Box Size  173                      :  1.394
          At Box Size  174                      :  1.392
          At Box Size  175                      :  1.390
          At Box Size  176                      :  1.388
          At Box Size  177                      :  1.385
          At Box Size  178                      :  1.383
          At Box Size  179                      :  1.381
          At Box Size  180                      :  1.379
          At Box Size  181                      :  1.377
          At Box Size  182                      :  1.375
          At Box Size  183                      :  1.373
          At Box Size  184                      :  1.371
          At Box Size  185                      :  1.369
          At Box Size  186                      :  1.367
          At Box Size  187                      :  1.365
          At Box Size  188                      :  1.363
          At Box Size  189                      :  1.361
          At Box Size  190                      :  1.359
          At Box Size  191                      :  1.357
          At Box Size  192                      :  1.355
          At Box Size  193                      :  1.353
          At Box Size  194                      :  1.351
          At Box Size  195                      :  1.349
          At Box Size  196                      :  1.347
          At Box Size  197                      :  1.345
          At Box Size  198                      :  1.343
          At Box Size  199                      :  1.342
          At Box Size  200                      :  1.340
          At Box Size  201                      :  1.338
          At Box Size  202                      :  1.336
          At Box Size  203                      :  1.334
          At Box Size  204                      :  1.332
          At Box Size  205                      :  1.331
          At Box Size  206                      :  1.329
          At Box Size  207                      :  1.327
          At Box Size  208                      :  1.325
          At Box Size  209                      :  1.324
          At Box Size  210                      :  1.322
          At Box Size  211                      :  1.320
          At Box Size  212                      :  1.318
          At Box Size  213                      :  1.317
          At Box Size  214                      :  1.315
          At Box Size  215                      :  1.313
          At Box Size  216                      :  1.312
          At Box Size  217                      :  1.310
          At Box Size  218                      :  1.308
          At Box Size  219                      :  1.307
          At Box Size  220                      :  1.305
          At Box Size  221                      :  1.304
          At Box Size  222                      :  1.302
          At Box Size  223                      :  1.300
          At Box Size  224                      :  1.299
          At Box Size  225                      :  1.297
          At Box Size  226                      :  1.296
          At Box Size  227                      :  1.294
          At Box Size  228                      :  1.293
          At Box Size  229                      :  1.291
          At Box Size  230                      :  1.290
          At Box Size  231                      :  1.288
          At Box Size  232                      :  1.287
          At Box Size  233                      :  1.285
          At Box Size  234                      :  1.284
          At Box Size  235                      :  1.282
          At Box Size  236                      :  1.281
          At Box Size  237                      :  1.279
          At Box Size  238                      :  1.278
          At Box Size  239                      :  1.276
          At Box Size  240                      :  1.275
          At Box Size  241                      :  1.273
          At Box Size  242                      :  1.272
          At Box Size  243                      :  1.270
          At Box Size  244                      :  1.269
          At Box Size  245                      :  1.268
          At Box Size  246                      :  1.266
          At Box Size  247                      :  1.265
          At Box Size  248                      :  1.263
          At Box Size  249                      :  1.262
          At Box Size  250                      :  1.261
          At Box Size  251                      :  1.259
          At Box Size  252                      :  1.258
          At Box Size  253                      :  1.257
          At Box Size  254                      :  1.255
          At Box Size  255                      :  1.254
          At Box Size  256                      :  1.253
          At Box Size  257                      :  1.251
          At Box Size  258                      :  1.250
          At Box Size  259                      :  1.249
          At Box Size  260                      :  1.247
          At Box Size  261                      :  1.246
          At Box Size  262                      :  1.245
          At Box Size  263                      :  1.243
          At Box Size  264                      :  1.242
          At Box Size  265                      :  1.241
          At Box Size  266                      :  1.240
          At Box Size  267                      :  1.238
          At Box Size  268                      :  1.237
          At Box Size  269                      :  1.236
          At Box Size  270                      :  1.235
          At Box Size  271                      :  1.233
          At Box Size  272                      :  1.232
          At Box Size  273                      :  1.231
          At Box Size  274                      :  1.230
          At Box Size  275                      :  1.228
          At Box Size  276                      :  1.227
          At Box Size  277                      :  1.226
          At Box Size  278                      :  1.225
          At Box Size  279                      :  1.224
          At Box Size  280                      :  1.222
          At Box Size  281                      :  1.221
          At Box Size  282                      :  1.220
          At Box Size  283                      :  1.219
          At Box Size  284                      :  1.218
          At Box Size  285                      :  1.217
          At Box Size  286                      :  1.215
          At Box Size  287                      :  1.214
          At Box Size  288                      :  1.213
          At Box Size  289                      :  1.212
          At Box Size  290                      :  1.211
          At Box Size  291                      :  1.210
          At Box Size  292                      :  1.209
          At Box Size  293                      :  1.208
          At Box Size  294                      :  1.206
          At Box Size  295                      :  1.205
          At Box Size  296                      :  1.204
          At Box Size  297                      :  1.203
          At Box Size  298                      :  1.202
          At Box Size  299                      :  1.201
          At Box Size  300                      :  1.200
