# Supplementary material for: A spatial database of CO2 emissions, urban form fragmentation and city-scale effect related impact factors for the low carbon urban system in Jinjiang city, China
Source: Data Brief. 2020 Feb 11;29:105274. doi: 10.1016/j.dib.2020.105274 (PMC7042417; doi:10.1016/j.dib.2020.105274)
Supplement: Multimedia component 1 [file mmc1.zip › 数据包/dataset/LCU500.txt]

          At Box Size    1                      :  1.981
          At Box Size    2                      :  1.824
          At Box Size    3                      :  1.727
          At Box Size    4                      :  1.651
          At Box Size    5                      :  1.586
          At Box Size    6                      :  1.530
          At Box Size    7                      :  1.481
          At Box Size    8                      :  1.437
          At Box Size    9                      :  1.397
          At Box Size   10                      :  1.361
          At Box Size   11                      :  1.328
          At Box Size   12                      :  1.299
          At Box Size   13                      :  1.273
          At Box Size   14                      :  1.251
          At Box Size   15                      :  1.230
          At Box Size   16                      :  1.212
          At Box Size   17                      :  1.194
          At Box Size   18                      :  1.178
          At Box Size   19                      :  1.164
          At Box Size   20                      :  1.150
