# Supplementary material for: A spatial database of CO2 emissions, urban form fragmentation and city-scale effect related impact factors for the low carbon urban system in Jinjiang city, China
Source: Data Brief. 2020 Feb 11;29:105274. doi: 10.1016/j.dib.2020.105274 (PMC7042417; doi:10.1016/j.dib.2020.105274)
Supplement: Multimedia component 1 [file mmc1.zip › 数据包/presentation/CEMU.bib]

@inproceedings{RN912,
   author = {Dai, Shaoqing and Zuo, Shudi and Ren, Yin},
   title = {High-resolution mapping of direct $CO_2$ emissions and uncertainties at the urban scale},
   booktitle = {Spatial Accuracy 2018, May 21, 2018 - May 25, 2018},
   series = {Proceedings of Spatial Accuracy 2018},
   publisher = {Aussino Academic Publishing House},
   pages = {88-90},
   type = {Conference Proceedings}
}

@article{ZUO2019118659,
title = "More fragmentized urban form more $CO_2$ emissions? A comprehensive relationship from the combination analysis across different scales",
journal = "Journal of Cleaner Production",
pages = "118659",
year = "2019",
issn = "0959-6526",
doi = "https://doi.org/10.1016/j.jclepro.2019.118659",
url = "http://www.sciencedirect.com/science/article/pii/S0959652619335292",
author = "Shudi Zuo and Shaoqing Dai and Yin Ren"
}
