# Supplementary material for: A spatial database of CO2 emissions, urban form fragmentation and city-scale effect related impact factors for the low carbon urban system in Jinjiang city, China
Source: Data Brief. 2020 Feb 11;29:105274. doi: 10.1016/j.dib.2020.105274 (PMC7042417; doi:10.1016/j.dib.2020.105274)
Supplement: Multimedia component 1 [file mmc1.zip › 数据包/README.md]

# Urban Carbon Dioxide sources gridded maps and its detemination in Jinjiang city

Table of Contents
=================

* [Urban Carbon Dioxide sources gridded maps and its detemination in Jinjiang city](#urban-carbon-dioxide-sources-gridded-maps-and-its-detemination-in-jinjiang-city)
  * [Introduction](#introduction)
  * [Open data set](#open-data-set)
  * [Citing](#citing)

Created by [gh-md-toc](https://github.com/ekalinin/github-markdown-toc.go)


## Introduction

The data used to produce a recent publication in Journal of Cleaner Production (https://doi.org/10.1016/j.jclepro.2019.118659). You can download the data and use. Please contact me if you have question!

|Author|Shaoqing Dai|
|---|---|
|E-mail|dsq1993qingge@163.com|

## Open data set
We built a spatial database Carbon Dioxide emissions and urban form fragmentation for the low carbon urban system in Jinjiang city, China. Detailed information can see in this [url](http://science.gisersqdai.top/DIB/DIBdata.html).

![Carbon Dioxide emissions maps at 30 m](https://github.com/GISerDaiShaoqing/Urban-Carbon-Dioxide-sources-gridded-maps-and-its-detemination-in-Jinjiang-city/blob/master/30m.png)

![Carbon Dioxide emissions maps at 500 m](https://github.com/GISerDaiShaoqing/Urban-Carbon-Dioxide-sources-gridded-maps-and-its-detemination-in-Jinjiang-city/blob/master/500m.png)

## Citing
If you find this data useful in your work, please consider citing:

```
@dataset{shaoqing_dai_2019_3566073,
  author = {Shaoqing Dai, Shudi Zuo, Yin Ren},
  title = {{GISerDaiShaoqing/Urban-Carbon-Dioxide-sources-gridded-maps-and-its-detemination-in-Jinjiang-city 0.3}},
  month = dec,
  year = 2019,
  publisher = {Zenodo},
  version = {0.3},
  doi = {10.5281/zenodo.3566072},
  url = {https://doi.org/10.5281/zenodo.3566072}
}
```

```
@article{ZUO2019118659,  
   author = {Shudi Zuo, Shaoqing Dai, Yin Ren},   
   title = {More fragmentized urban form more CO2 emissions? A comprehensive relationship from the combination analysis across different scales},   
   journal = {Journal of Cleaner Production},   
   pages = {118659},   
   year = {2019},
   doi = {10.1016/j.jclepro.2019.118659}
}
```

```
@inproceedings{Dai2018sacp,  
   title={High-resolution mapping of direct CO_2 emissions and uncertainties at the urban scale},
   author={Shaoqing Dai, Shudi Zuo, Yin Ren},
   booktitle={Proceedings of Spatial Accuracy 2018},
   year={2018},
   pages={88-90},
   organization={ISARA}
}
```
