# Supplementary material for: A spatial database of CO2 emissions, urban form fragmentation and city-scale effect related impact factors for the low carbon urban system in Jinjiang city, China
Source: Data Brief. 2020 Feb 11;29:105274. doi: 10.1016/j.dib.2020.105274 (PMC7042417; doi:10.1016/j.dib.2020.105274)
Supplement: Multimedia component 2 [file mmc2.xml]

<?xml version="1.0" encoding="utf-8" standalone="no"?>
<data>
  <datasets>
    <author>sdzuo@iue.ac.cn</author>
    <type>0</type>
    <dataset>
      <value>6</value>
      <reason>Other (please explain)</reason>
      <comments>I have submitted my raw data as a supplementary data file along with my manuscript.</comments>
    </dataset>
  </datasets>
</data>
